# Supplementary material for: Mining for New Sources of Resistance to Powdery Mildew in Genetic Resources of Winter Wheat
Source: Front Plant Sci. 2022 Mar 1;13:836723. doi: 10.3389/fpls.2022.836723 (PMC8922026; doi:10.3389/fpls.2022.836723)
Supplement: Supplementary file 7 [file Data_Sheet_2.CSV]

MTA.NR	Position	Seq
1	chr1A:393999187-393999287	CTGCCTCTGCTTCTGCAGTTCTGCCCTTGGAGCTCGCRAGCTSAACGGT[K]ACTTGTCAATGGTAGCAAGGCATGAGGGTTGGATGACRGAGYACGGTCGC
2	chr1A:574940569-574940669	CYACTCGTCTTCGAGTTTGCCTAACCGCTAAACCAACTAGATGCYAGTG[K]CTCCCTGCAGCGCCAATTGTTTTAAGAACCAGCTTACCTCGCTGATATTT
3	chr2A:508047848-508047948	ATCATGTCGAATCACGAAAACCTATCCATTGATGTGCTCTACTCACGTT[M]ACGCAAGAGGGCTTGTAAAAACGTAGACGACGTTCTAATCTAGGCTGGTC
4	chr2A:737875864-737875964	TGGGCGCAAGGGGAGCRGCAGGCAACGACCAGTGGGCGCGCAGCCGAGC[R]TGGGCAGGGGCGGCATAGCGCGACAGTAGCCGGAKACGGCAGCAGGTGCA
5	chr2A:764196255-764196355	AGCAGCTAAGACRACGTCGAGCTGCGCCTAGCTRCTCCCCTGGCGACCY[R]TCCACTTCGCAGGAGTTGAAYGCAAAGGGCAAGTCSTGCACTGAGCCGAG
6	chr3A:549620816-549620916	CTCCGCGCCGGCCTGCAGAACCTTCGCGATGGTGGCTTCGGCCATGGCT[R]CGTCCCCATGGATCCTGCACGAGTTGAGCAGCGCTCCCCACACGCACAGR
7	chr3A:662816675-662816775	CATCGCGCTGCCCCTGCAGTGMAAAGCGGCYATTCCCACTCGTGCGATC[M]CACGGTGACGGTGGCGCTAGTGCTAGGTGTGTGCTTGTGACGGTGACGTA
8	chr3A:711253169-711253269	CGATCACATCCATGGCGTCATCTATGGCGCGCGCGAATGGCACCTCSGG[R]AAGCCGACRGCYAGGCAGCCAGGGTCGACGCCGAAGACCAGTGTGGTTGT
9	chr3A:730650981-730651081	GAAAACAATACATTGCTTTCCCACGAACACGAGTGAGCACGGGCYCCTC[R]ATKMGTACGGCAGCGCGGCCGTCACCCTGCTCTGGCTCCCCTYTCTATCC
10	chr5A:454770510-454770610	GGCTCGTCGTGCATGCCGAGACCTRCTTGAAGTACTCCTCGAACGGCAC[R]GGGTTCCAGGCGAAGGTGGTGATCTGCAGCCCGATCTTTTCTTGGAAGCT
11	chr7A:184941041-184941141	TTGGCCTCGACTTGTYCACGTCACAYGCATCCRCGCGTACGRCTRCCGC[M]CCRCTCGACCGGATCAAGMGCTCRATCTACGCTCGCCAACGCTGTAATCY
12	chr7A:722211647-722211747	GCGACCTCGCCGCTGCACTGGAGCACGCGCTGCAGGTGGATCGMGCTAC[R]GGTCCACGCGTCCCCGCSCGCTCCCYGCGGATYCTGTCYCCCTCYCGCCA
13	chr7A:722211692-722211792	CTACRGGTCCACGCGTCCCCGCSCGCTCCCYGCGGATYCTGTCYCCCTC[Y]CGCCACCAAYCGCCCAAACGTGCACATGCACAGAGCCRCAGACGCGCCGC
13	chr7A:722211702-722211802	ACGCGTCCCCGCSCGCTCCCYGCGGATYCTGTCYCCCTCYCGCCACCAA[Y]CGCCCAAACGTGCACATGCACAGAGCCRCAGACGCGCCGCGATGGCATCG
13	chr7A:722211730-722211830	CTGTCYCCCTCYCGCCACCAAYCGCCCAAACGTGCACATGCACAGAGCC[R]CAGACGCGCCGCGATGGCATCGGCGCACGCGCTYTSCCCAGTCCCCACCC
14	chr7A:723259244-723259344	CACCTGGAACAAGTTAGTGAYGGKTTTMTTTCAACCGGAGAATTTTGGG[R]CWTKATAAGATGGCTTACCTTTGTGTGCCACCATGACGCCTTGTCTCAGG
15	chr7A:725135999-725136099	CAAAGTCAGTCTGCAGYCAACTCGATCTTCATTTCAGATCAGACAAGTG[R]AAAATRTCRATCGTAGGAATAACATATTTTCTYGGCAAGTGCACCTGGAT
16	chr7A:725136032-725136132	TCAGATCAGACAAGTGRAAAATRTCRATCGTAGGAATAACATATTTTCT[Y]GGCAAGTGCACCTGGATCATATGCCACACGCATCTYCAAGCATCYCTAGA
17	chr7A:725211996-725212096	GTGGGCAGCTCCTGCTTCTCRGTATCGTTCTTCCACAGCCCCGGGYCGA[Y]GATCCCCRCCATYGCCMTCGMGGAMCTGKYAAGAARAACCATGTSTGCGG
17	chr7A:725212004-725212104	CTCCTGCTTCTCRGTATCGTTCTTCCACAGCCCCGGGYCGAYGATCCCC[R]CCATYGCCMTCGMGGAMCTGKYAAGAARAACCATGTSTGCGGTAMCGAAC
17	chr7A:725212009-725212109	GCTTCTCRGTATCGTTCTTCCACAGCCCCGGGYCGAYGATCCCCRCCAT[Y]GCCMTCGMGGAMCTGKYAAGAARAACCATGTSTGCGGTAMCGAACYCAGT
18	chr7A:725212021-725212121	CGTTCTTCCACAGCCCCGGGYCGAYGATCCCCRCCATYGCCMTCGMGGA[M]CTGKYAAGAARAACCATGTSTGCGGTAMCGAACYCAGTYGCAAGTGTCGA
18	chr7A:725212025-725212125	CTTCCACAGCCCCGGGYCGAYGATCCCCRCCATYGCCMTCGMGGAMCTG[K]YAAGAARAACCATGTSTGCGGTAMCGAACYCAGTYGCAAGTGTCGACGTC
18	chr7A:725212026-725212126	TTCCACAGCCCCGGGYCGAYGATCCCCRCCATYGCCMTCGMGGAMCTGK[Y]AAGAARAACCATGTSTGCGGTAMCGAACYCAGTYGCAAGTGTCGACGTCA
19	chr7A:725212049-725212149	CCCCRCCATYGCCMTCGMGGAMCTGKYAAGAARAACCATGTSTGCGGTA[M]CGAACYCAGTYGCAAGTGTCGACGTCAKTCTCTGCAGATTTKATTAMGAA
19	chr7A:725212060-725212160	CCMTCGMGGAMCTGKYAAGAARAACCATGTSTGCGGTAMCGAACYCAGT[Y]GCAAGTGTCGACGTCAKTCTCTGCAGATTTKATTAMGAARGAACGTACGC
19	chr7A:725212077-725212177	AGAARAACCATGTSTGCGGTAMCGAACYCAGTYGCAAGTGTCGACGTCA[K]TCTCTGCAGATTTKATTAMGAARGAACGTACGCTTTCCGGCCCRTGTCGC
19	chr7A:725212196-725212296	GAGGTCACGYGGCAGCCGCGASAACAYGTCCATCAGATCTGCAGMGGTT[K]ATAATRYSACCAYGAAATCATGAAYGGAAGCAGCTATATAAGSGTAYATG
20	chr7A:725822990-725823090	GCAATCGCTCCSAGCGTCTACGGTGGCGACGGCCCYGTAGCAGGGCRYG[Y]ACATGGCAGTGGCACTGCCGASACAAGGTGGACACCGTGCGCTTGYGAYG
21	chr7A:725823036-725823136	RYGYACATGGCAGTGGCACTGCCGASACAAGGTGGACACCGTGCGCTTG[Y]GAYGGAGAAGKTTCTGCAGCAGGTCRCGKACATGGTGGCSYYGGCCGCCC
21	chr7A:725823039-725823139	YACATGGCAGTGGCACTGCCGASACAAGGTGGACACCGTGCGCTTGYGA[Y]GGAGAAGKTTCTGCAGCAGGTCRCGKACATGGTGGCSYYGGCCGCCCTGC
21	chr7A:725823047-725823147	AGTGGCACTGCCGASACAAGGTGGACACCGTGCGCTTGYGAYGGAGAAG[K]TTCTGCAGCAGGTCRCGKACATGGTGGCSYYGGCCGCCCTGCATGCATGG
22	chr7A:725823078-725823178	GCGCTTGYGAYGGAGAAGKTTCTGCAGCAGGTCRCGKACATGGTGGCSY[Y]GGCCGCCCTGCATGCATGGYCAYCGATGAAGCACCTGGCGATGCAATRGG
23	chr7A:728014216-728014316	ACRCGTAGYGSCRYCMAGAAAAAAAAGAGCGACTTAGCTRAGAGGAGAC[R]CGKGGGGTGSTGTCRAACCTGGGAMTGAAGGAACTGCAGCCRTAGGCGCT
24	chr7A:728289288-728289388	AAGGCCGTSGAGTGGAGTMCTTCGATGTCGTCGTCGTCGTTTGCAACAG[S]TGCTGCAGTGCACCATGCCACTCGTGCTCAGGGACACACCAYGGCGACGA
25	chr7A:729941284-729941384	AAGGTAARYWGATGRRMMWKMYTTRCAYAYTGTTTTCATCATTTAGACT[W]TGAGGTGATRGTTGAAATGATSTCCATTGTGGGTAGGGCACGAGCCGCCC
26	chr7A:736526788-736526888	GGCCCAGGTGTACCTGCAGSCATGGCCCTCCATSTGGCCCTGCACCCAR[S]AGCCCTCGAAKGYGTCCCCGTTGGGGTASGTCTGGMGSCCGTGGCCGTGC
27	chr1B:145572185-145572285	AGTAGGGCRCGAYGGTTGGGAATCGARCTCAGCACKGGCGACTCGCAYG[M]ACACCSTACTAGCCACTAGGATGGACGAGCAGACCAAACTGCAGCGGGTR
28	chr1B:447318230-447318330	TGGCCGCGCCGCGTCCGCCTCGCGCTGCAGACCGCCAGGGCGCTGCGCA[Y]GCTCCACGAAGCCGAGCCCGCCGTCATCCACCGCGACGTCAAGTCCGCCA
29	chr1B:596039967-596040067	ACCAACGACGCAAAGAGGAACGTGCCGCCGCACGTCCTGGCTGASCGAC[R]CCGGAGGCTCGCMGGAAGGTCGACGGCGGCCTACTCCATGTGCAGCGGGA
30	chr2B:26574549-26574649	AAATTGTATGYAGARGTATCCRATCCAAGCTTACTGMAGCRTTGCAAAG[M]AAATCCACATTATAAAAGAAGAAGCAAAGCGTCAATTGCAACGCAATCGT
30	chr2B:26574601-26574701	ATCCACATTATAAAAGAAGAAGCAAAGCGTCAATTGCAACGCAATCGTT[R]AGGCAAKAAAGGACTGACCTTCTGTCGACCAACACCATCGACCGGAGCTC
30	chr2B:26574608-26574708	TTATAAAAGAAGAAGCAAAGCGTCAATTGCAACGCAATCGTTRAGGCAA[K]AAAGGACTGACCTTCTGTCGACCAACACCATCGACCGGAGCTCGCAGTTK
31	chr2B:473307260-473307360	GTCGTGCTCGTGTGATTGCTTGATYYTCGGATGATCGACRGTATGCCTC[R]GATTTATTCTAACACGCGCGTTGCTGCAGAATATTATAATTCATTTGACG
32	chr2B:751571328-751571428	AGGCCGGCGAGCCCACCAAATTCAATGGAGTAAGCAGGGCTGCAGRGCA[R]KTGAGCAGYTAATGGATCTGTGTGCATGCTTTSTGTTGMTCTGCAYTTGY
33	chr4B:526737447-526737547	GAGAGAGGTGTACGTAGCAGTGGCTGTGAGATTCAGACCTGAGAGGGTG[Y]AGTGCGTGTCGTTCTGCAKGTACACCTTCTGGCTGACGCTCTGGTACGGC
34	chr5B:513713200-513713300	TCTTTAAGAATTATTAAGGATGTCAAAYTTGGCARAGCCGTACATTGCA[M]CACGCYCATTTCCGGTTGCTTGTCAGACCTGAAAATARTGAWATGCTTTT
35	chr5B:71785080-71785180	ATTCTAAAATGTTTCAGCTTAGTGCGCTCACTCCCTCGGTCAATGTACA[W]ATCGAAGCAACAAACGATACACGACGTGTGCTGCCACAAACGGGCCGGCC
36	chr6B:431701017-431701117	AATGGTCCGRCGCCTTGTGCGCAAACCCTCCCTGTGTGAAGCACMAACC[R]CCACTGTTTTTGAGTCGACGACTAGTCGATGAGTCGTAAAAAAAGGTCGA
37	chr6B:697616165-697616265	GGTGGCGCYRGAGCRYGCCCGGCCAYCATKGYGTGCRMGTGYTGGAGAC[R]AGCCGTCYRMTCYGCRYGGTGTTYCTCYARCAGCAGGAARGAAYGAGCCT
37	chr6B:697616209-697616309	GAGACRAGCCGTCYRMTCYGCRYGGTGTTYCTCYARCAGCAGGAARGAA[Y]GAGCCTGCAGGAAGGAGGGCAKGGGCACGCGCRAGGTGAGGTGCGGAATG
37	chr6B:697751925-697752025	GGGTAGTGGCTACAGCTTGCAGTAAGTTGGTAATTCCACTCCGCTCTGT[R]TGGAGACTCCTAAAAGGATCATGAGAGAAAATATCAACTGCAGCACGCAG
38	chr7B:336718522-336718622	CGGAACTCCGCCGCGCCCTGCAGCGAACGYATCGACAGCCGCTTCACGG[Y]GATCTCTGCGCCGCACGCCATCACGCCCTTCGATCCCGCAGAAGTTCGGA
39	chr1D:404493090-404493190	ACGACCATGGCAAATGATCCACAACAAATGAATCTGGRTGMGCAAAATT[Y]ACGCTACAGGTCGAATCGATCGAGATCACAGGCCATGTCCAAATACCAGG
39	chr1D:404968914-404969014	AAGTGGCCCTGCAAGGACGTACTACGGCATAGCCACCCTGAAATACTTY[K]GTCCTCCCTGCCTGATGGAGGTGGCTCAGCTCGCTAGAGCATGACGTCGC
40	chr1D:406690758-406690858	GTACATCGATCGCCCCGTAAGCAGCTCTCRTCTCCGTCCARCATCTTCA[R]CCTCCACCACGCCAAGYAGGTGATCCTTGATTTCCATAGCCCCTGCAGTT
41	chr1D:433215388-433215488	CGGCGTTGAACTTCTGCAGCTTAGCCGCCGACGACGGAAGGCTGCCTCT[R]AACTTGTTGTTCATGATGTAGAGCCTCGTCATGTTCCAAAACAGCGTCTC
42	chr2D:366162668-366162768	CGCCGCCACTTGCTGCCGTTGCCCTGCACTGCTGCCACTACGCCGCTGC[Y]GCCCTCGTCGTAGCCGCCCGGCCATGCCCGCCGTCGCTAGCCGGCGCCGT
43	chr3D:352108019-352108119	AACGGCAAGRCCACTAGCTACTAGCTAATCGAGGATCGAACCCTGCACA[R]GCTGATCTGCATCTGCTCCGCGTGCCGGSGGGSGGGSGGGSGGGAGGCTA
44	chr3D:381020197-381020297	ATAAGAGGRCCTGTGTTGCATGCTGCAAAAGTGTAGACAACCTCGCACA[R]ATGTGGTAGGAGGGAGCGCTGCACTGCAGGCTGCAAAAGAGCTAGTAGAT
45	chr3D:515553839-515553939	TCTCGTCCCAAACAGTCCGMCCCGCGCAACYTAGKTCCAATTTCATTCT[K]TTATATCRCCGTGACTTCCGYCSTGTTTCRTCTGTCCACCCTGCAGTCTG
46	chr3D:547920042-547920142	CGYWGTGTCGCTGGGCTCAACMGCCGGCCCAGCGTGTCGGAGAATAGTA[S]AAATATMKGTCYTGCCTTYAYTCTRTCAGRKKKGTCKATKGKKCGWTGTK
47	chr4D:501457736-501457836	CCATCTGCTTCGTGGTGAACCCCTGCAGCCTGATCAGCCCCAGGTACAC[R]AATCCCTGCACGAACGTGAAGTACCACCCGTAGCTGCACCACCACCACAA
48	chr6D:29928325-29928425	GTCTTTAGCAGTGTCATCCACGGCCGGATCCAGCTCCTCAGACGACGAC[K]AAGGAGAAGAAGAAGGAAAATGGAACAACTGTATTGGTACCAGACATCAA
49	chr6D:440652731-440652831	AATGAGTCATGTTRACCCATTGACACAATACGTCCTATTTGAGTGGGGG[R]AAACATGCATAACTCAAGATTAGTAGTAGAATGCCAGTAATACACCCGCC
50	chr7D:609412778-609412878	GGYTGCAGGCAGCCGCCGCGTCCGCRTAGCTTCCTCCTCCTCCAGATCT[S]CACCTTYGTCSAGCCTCCTMCAYGTTCTTYCSWTTCSCATKGAGAGTGAA
50	chr7D:609412789-609412889	GCCGCCGCGTCCGCRTAGCTTCCTCCTCCTCCAGATCTSCACCTTYGTC[S]AGCCTCCTMCAYGTTCTTYCSWTTCSCATKGAGAGTGAARSTCGCGGCCG
50	chr7D:609412801-609412901	GCRTAGCTTCCTCCTCCTCCAGATCTSCACCTTYGTCSAGCCTCCTMCA[Y]GTTCTTYCSWTTCSCATKGAGAGTGAARSTCGCGGCCGTGAGAGSGCCTG
50	chr7D:609412810-609412910	CCTCCTCCTCCAGATCTSCACCTTYGTCSAGCCTCCTMCAYGTTCTTYC[S]WTTCSCATKGAGAGTGAARSTCGCGGCCGTGAGAGSGCCTGTGCATGGGS
50	chr7D:609412815-609412915	TCCTCCAGATCTSCACCTTYGTCSAGCCTCCTMCAYGTTCTTYCSWTTC[S]CATKGAGAGTGAARSTCGCGGCCGTGAGAGSGCCTGTGCATGGGSCGTTC
50	chr7D:609412829-609412929	ACCTTYGTCSAGCCTCCTMCAYGTTCTTYCSWTTCSCATKGAGAGTGAA[R]STCGCGGCCGTGAGAGSGCCTGTGCATGGGSCGTTCCGGTCKACGGYSGC
50	chr7D:609412830-609412930	CCTTYGTCSAGCCTCCTMCAYGTTCTTYCSWTTCSCATKGAGAGTGAAR[S]TCGCGGCCGTGAGAGSGCCTGTGCATGGGSCGTTCCGGTCKACGGYSGCM
51	chr7D:627304907-627305007	RTGAAATWACGCAAAKGTTTSTTAGCAAAGCTTACAGYCTCCCCACSGG[Y]GACACYAGTATGAATGAATTAWTAAAGACAAGACCGAACTAGATAARCAG
